# Supplementary material for: Biochemical, Physiological and Transcriptomic Comparison between Burley and Flue-Cured Tobacco Seedlings in Relation to Carbohydrates and Nitrate Content
Source: Molecules. 2017 Dec 2;22(12):2126. doi: 10.3390/molecules22122126 (PMC6149767; doi:10.3390/molecules22122126)
Supplement: Supplementary file 1 [file molecules-22-02126-s001.zip]

Archive with 4 entries (3 files):
- molecules-245318-supplementary/
- molecules-245318-supplementary/Supplementary Table S1.csv
- molecules-245318-supplementary/Supplementary Table S2.csv
- molecules-245318-supplementary/Supplementary Table S3.csv
