# Supplementary material for: Biochemical, Physiological and Transcriptomic Comparison between Burley and Flue-Cured Tobacco Seedlings in Relation to Carbohydrates and Nitrate Content
Source: Molecules. 2017 Dec 2;22(12):2126. doi: 10.3390/molecules22122126 (PMC6149767; doi:10.3390/molecules22122126)
Supplement: Supplementary file 1 [file molecules-22-02126-s001.zip › molecules-245318-supplementary/Supplementary Table S1.csv]

Gene	Forward primer	Reverse primer
NPF3.1	AGAACAGAGAGTTGGATGCTA	TGTCATCACCATCAACGACC
NLP7	GCTCAGACATGGCTACCT	AGCTCTGAACTCATAGCCT
PETE	ACTACTAGGTAAGAAGGTGCT	CACAAGGGTCTATTGTACGC
AGPS1	TGGACTTGAAGAAGACCCATT	ATAGACGAGTGCCTCGATT
EGY1	TGCTACCAGTTGGATGTCTTG	AAGCCCAGAAGTGTGTATG
CP12-2	GATGTGGTTGAAGAGGCG	CAGTCTCAGGATTATCCTTGC
gpmA	TATCTTCACAAGCCCATCCT	ATCCAGAGTTACCATTACTTCG
NPF7.3	CTCTTTGTTGAGCAAGGTGA	ATATGACGCCTGCTACACTAA
GDHA	TGCTTACACAGGAGTGTGA	CGCTTCTACTATGTACTTGGC
