# Supplementary material for: Biochemical, Physiological and Transcriptomic Comparison between Burley and Flue-Cured Tobacco Seedlings in Relation to Carbohydrates and Nitrate Content
Source: Molecules. 2017 Dec 2;22(12):2126. doi: 10.3390/molecules22122126 (PMC6149767; doi:10.3390/molecules22122126)
Supplement: Supplementary file 1 [file molecules-22-02126-s001.zip › molecules-245318-supplementary/Supplementary Table S2.csv]

Supplementary Table S2. Gene Table for Profile 38 (0.0,0.0,-1.0,-1.0,-1.0,-1.0) correlated with nitrogen and carbon metabolism.
	Fpkm
Test id	NL_G1	NL_G2	NL_Y1	NL_Y2	NH_Y1	NH_Y2	Log(NL_G1/NL_G1)	Log(NL_G2/NL_G1)	Log(NL_Y1/NL_G1)	Log(NL_Y2/NL_G1)	Log(NH_Y1/NL_G1)	Log(NH_Y2/NL_G1)	Description	kegg-term	GO-term
TCONS_00115769	2.2126144	2.288494	0.63377755	1.04203405	1.0135877	0.67876515	0	0.05	-1.8	-1.09	-1.13	-1.7	2,3-bisphosphoglycerate-dependent phosphoglycerate mutase, GN=gpmA	Glycine, serine and threonine metabolism|Glycolysis / Gluconeogenesis|Methane metabolism|Carbon metabolism|Biosynthesis of amino acids	2,3-bisphosphoglycerate-dependent phosphoglycerate mutase activity|gluconeogenesis|glycolytic process
TCONS_00130198	1.597363	2.085125	0.12462225	0.019452385	0.02038869	0.04428396	0	0.38	-3.68	-6.36	-6.29	-5.17	3-hydroxyisobutyryl-CoA hydrolase 1, GN=CHY1	Valine, leucine and isoleucine degradation|Propanoate metabolism|beta-Alanine metabolism|Carbon metabolism	peroxisome|3-hydroxyisobutyryl-CoA hydrolase activity|response to cold|valine catabolic process
TCONS_00021837	7.2294045	7.163878	2.4319945	2.919699	2.6957775	4.0071035	0	-0.01	-1.57	-1.31	-1.42	-0.85	4-alpha-glucanotransferase DPE2, GN=DPE2	Starch and sucrose metabolism	cytosol|4-alpha-glucanotransferase activity|heteropolysaccharide binding|starch binding|circadian rhythm|maltose catabolic process|plant-type cell wall organization|positive regulation of catalytic activity|starch biosynthetic process|starch catabolic process
TCONS_00055818	12.07845	17.92601	4.3420155	6.692636	5.904783	4.8492135	0	0.57	-1.48	-0.85	-1.03	-1.32	Ammonium transporter 1 member 2, GN=AMT1-2		integral component of membrane|ammonium transmembrane transporter activity|ammonium transport
TCONS_00077310	6.878493	12.650995	3.412156	4.015176	3.661561	3.291443	0	0.88	-1.01	-0.78	-0.91	-1.06	Beta-glucosidase BoGH3B, GN=BACOVA_02659	Phenylpropanoid biosynthesis|Starch and sucrose metabolism|Cyanoamino acid metabolism	periplasmic space|beta-glucosidase activity|mutualism|xyloglucan catabolic process
TCONS_00092592	1909.277	1930.919	2.082704	5.4731675	12.2443485	2.45154	0	0.02	-9.84	-8.45	-7.28	-9.61	Calvin cycle protein CP12-2, GN=CP12-2		chloroplast|chloroplast stroma|protein complex|copper ion binding|nickel cation binding|cellular response to anoxia|cellular response to cold|cellular response to heat|negative regulation of reductive pentose-phosphate cycle|peptide cross-linking via L-cystine|reductive pentose-phosphate cycle|response to light stimulus|response to sucrose
TCONS_00042389	43.736175	36.41923	18.50954	16.32628	10.4949025	19.185435	0	-0.26	-1.24	-1.42	-2.06	-1.19	Chaperone protein dnaJ 8, GN=ATJ8		chloroplast|chloroplast stroma|nucleus|chaperone binding|unfolded protein binding|protein refolding|response to light stimulus
TCONS_00063185	254.2036	139.572885	11.1179365	11.4263025	11.985022	7.5052625	0	-0.86	-4.52	-4.48	-4.41	-5.08	Chitinase-like protein 1, GN=CTL1		apoplast|Golgi apparatus|polysaccharide binding|cell wall macromolecule catabolic process|cellulose biosynthetic process|chitin catabolic process|ethylene-activated signaling pathway|multidimensional cell growth|regulation of salicylic acid metabolic process|response to cytokinin|response to heat|response to nitrate|response to salt stress|response to water deprivation|root epidermal cell differe…
TCONS_00026520	350.286	139.3488	1.0702049	1.1750129	2.6896175	0.7630413	0	-1.33	-8.35	-8.22	-7.02	-8.84	Chlorophyll a-b binding protein 16, GN=CAB16	Photosynthesis - antenna proteins	chloroplast thylakoid membrane|integral component of membrane|photosystem I|photosystem II|chlorophyll binding|metal ion binding|photosynthesis, light harvesting|protein-chromophore linkage
TCONS_00080108	56.55793	40.30454	0.20696679	0.263742086	0.094182255	0.130262615	0	-0.49	-8.09	-7.74	-9.23	-8.76	Chlorophyll a-b binding protein 16, GN=CAB16	Photosynthesis - antenna proteins	chloroplast thylakoid membrane|integral component of membrane|photosystem I|photosystem II|chlorophyll binding|metal ion binding|photosynthesis, light harvesting|protein-chromophore linkage
TCONS_00103164	913.72065	641.89985	3.113889	2.0910945	3.5979623	0.73272685	0	-0.51	-8.2	-8.77	-7.99	-10.28	Chlorophyll a-b binding protein 16, GN=CAB16	Photosynthesis - antenna proteins	chloroplast thylakoid membrane|integral component of membrane|photosystem I|photosystem II|chlorophyll binding|metal ion binding|photosynthesis, light harvesting|protein-chromophore linkage
TCONS_00026502	1026.7791	781.39795	1.6662295	1.833611	4.3195915	1.1587186	0	-0.39	-9.27	-9.13	-7.89	-9.79	Chlorophyll a-b binding protein 40, GN=CAB40	Photosynthesis - antenna proteins	chloroplast thylakoid membrane|integral component of membrane|photosystem I|photosystem II|chlorophyll binding|metal ion binding|photosynthesis, light harvesting|protein-chromophore linkage
TCONS_00026503	249.45275	103.491745	0.15199942	0.149171005	0.4028375	0.169509009	0	-1.27	-10.68	-10.71	-9.27	-10.52	Chlorophyll a-b binding protein 40, GN=CAB40	Photosynthesis - antenna proteins	chloroplast thylakoid membrane|integral component of membrane|photosystem I|photosystem II|chlorophyll binding|metal ion binding|photosynthesis, light harvesting|protein-chromophore linkage
TCONS_00026515	215.99995	230.367	0.111110715	0.3773245	1.43729725	0.24059655	0	0.09	-10.92	-9.16	-7.23	-9.81	Chlorophyll a-b binding protein 40, GN=CAB40	Photosynthesis - antenna proteins	chloroplast thylakoid membrane|integral component of membrane|photosystem I|photosystem II|chlorophyll binding|metal ion binding|photosynthesis, light harvesting|protein-chromophore linkage
TCONS_00026516	279.3633	157.61645	0.66106225	0.53121635	0.4745617	0.3429993	0	-0.83	-8.72	-9.04	-9.2	-9.67	Chlorophyll a-b binding protein 40, GN=CAB40	Photosynthesis - antenna proteins	chloroplast thylakoid membrane|integral component of membrane|photosystem I|photosystem II|chlorophyll binding|metal ion binding|photosynthesis, light harvesting|protein-chromophore linkage
TCONS_00026517	546.9304	325.5806	1.0218972	1.498321	2.425277	0.74858975	0	-0.75	-9.06	-8.51	-7.82	-9.51	Chlorophyll a-b binding protein 40, GN=CAB40	Photosynthesis - antenna proteins	chloroplast thylakoid membrane|integral component of membrane|photosystem I|photosystem II|chlorophyll binding|metal ion binding|photosynthesis, light harvesting|protein-chromophore linkage
TCONS_00084376	39.08096	30.20053	0.10915631	0.09571305	0.1602008	0.15610025	0	-0.37	-8.48	-8.67	-7.93	-7.97	Chlorophyll a-b binding protein 50, GN=CAB50	Photosynthesis - antenna proteins	chloroplast thylakoid membrane|integral component of membrane|photosystem I|photosystem II|chlorophyll binding|metal ion binding|photosynthesis, light harvesting|protein-chromophore linkage
TCONS_00026534	124.20915	34.172815	0.15070054	0.3785415	0.5012653	0.5998768	0	-1.86	-9.69	-8.36	-7.95	-7.69	Chlorophyll a-b binding protein 50, GN=CAB50	Photosynthesis - antenna proteins	chloroplast thylakoid membrane|integral component of membrane|photosystem I|photosystem II|chlorophyll binding|metal ion binding|photosynthesis, light harvesting|protein-chromophore linkage
TCONS_00099955	164.92505	61.641015	0.1621871	0.220341445	1.944756	1.320177	0	-1.42	-9.99	-9.55	-6.41	-6.96	Chlorophyll a-b binding protein P4, GN=lhcA-P4	Photosynthesis - antenna proteins	chloroplast thylakoid membrane|integral component of membrane|photosystem I|photosystem II|chlorophyll binding|metal ion binding|photosynthesis, light harvesting|protein-chromophore linkage
TCONS_00115627	32.05766	43.73999	9.1649665	3.680928	5.698214	6.8967145	0	0.45	-1.81	-3.12	-2.49	-2.22	Cryptochrome-1, GN=CRY1		cytoplasm|cytosol|nucleus|ATP binding|blue light photoreceptor activity|DNA photolyase activity|identical protein binding|protein kinase activity|anthocyanin-containing compound metabolic process|blue light signaling pathway|circadian regulation of calcium ion oscillation|detection of light stimulus|DNA repair|oxidation-reduction process|photomorphogenesis|protein autophosphorylation|protein-chro…
TCONS_00078341	35.66905	47.218835	14.7118675	18.70876	10.0049585	12.4463995	0	0.4	-1.28	-0.93	-1.83	-1.52	Glucose-1-phosphate adenylyltransferase large subunit 1, GN=AGPS1	Biofilm formation - Escherichia coli|Starch and sucrose metabolism|Amino sugar and nucleotide sugar metabolism	amyloplast|chloroplast|ATP binding|glucose-1-phosphate adenylyltransferase activity|glycogen biosynthetic process|starch biosynthetic process
TCONS_00133653	1.11186545	1.3103265	0.29367155	0.27941079	0.11979722	0.23997137	0	0.24	-1.92	-1.99	-3.21	-2.21	Glutamate dehydrogenase A, GN=GDHA	Arginine biosynthesis|Alanine, aspartate and glutamate metabolism|Nitrogen metabolism|D-Glutamine and D-glutamate metabolism|Carbon metabolism	glutamate dehydrogenase [NAD(P)+] activity|cellular amino acid metabolic process
TCONS_00070369	1.04505425	3.6279085	0.31124145	0.260403805	0.6640668	0.26694135	0	1.8	-1.75	-2	-0.65	-1.97	Periplasmic beta-glucosidase, GN=bglX	Phenylpropanoid biosynthesis|Starch and sucrose metabolism|Cyanoamino acid metabolism	outer membrane-bounded periplasmic space|periplasmic space|plasma membrane|beta-glucosidase activity|glucosidase activity|glucan catabolic process
TCONS_00102091	3.0134885	5.3061465	0.85305135	1.6568585	1.53929365	2.08328365	0	0.82	-1.82	-0.86	-0.97	-0.53	Probable alpha,alpha-trehalose-phosphate synthase [UDP-forming] 11, GN=TPS11	Starch and sucrose metabolism	cytosol|mitochondrion|transferase activity, transferring glycosyl groups|trehalose biosynthetic process
TCONS_00081320	23.74288	19.55443	9.3144735	7.7806805	10.12156	10.329452	0	-0.28	-1.35	-1.61	-1.23	-1.2	Probable zinc metalloprotease EGY1, GN=EGY1		chloroplast|chloroplast membrane|integral component of membrane|metalloendopeptidase activity|chloroplast organization|gravitropism|multicellular organismal development|negative gravitropism|photosystem I assembly|photosystem II assembly|response to ammonium ion|response to cation stress|response to ethylene|response to light stimulus|thylakoid membrane organization
TCONS_00129607	8.7999155	13.26607	3.7789365	5.693402	4.1414295	5.623545	0	0.59	-1.22	-0.63	-1.09	-0.65	Protein GIGANTEA, GN=GI		cytoplasm|nucleoplasm|nucleus|cell differentiation|circadian rhythm|flower development|positive regulation of long-day photoperiodism, flowering|red, far-red light phototransduction|regulation of circadian rhythm|regulation of transcription, DNA-templated|response to blue light|response to cold|response to far red light|response to hydrogen peroxide|response to karrikin|temperature compensation o…
TCONS_00015466	1.0391929	1.25004395	0.359269	0.45992065	0.135261308	0.237115735	0	0.27	-1.53	-1.18	-2.94	-2.13	Protein NLP7, GN=NLP7		nucleus|DNA binding|transcription factor activity, sequence-specific DNA binding|nitrate assimilation|response to nitrate|response to water deprivation|stomatal movement|transcription, DNA-templated
TCONS_00006448	4.4063975	7.583758	1.3526218	1.858814	0.6505611	0.84472855	0	0.78	-1.7	-1.25	-2.76	-2.38	Protein NRT1/ PTR FAMILY 3.1, GN=NPF3.1		integral component of membrane|transporter activity|nitrate assimilation
TCONS_00128125	17.16589	23.94764	7.5634395	10.429411	4.5254045	5.7980965	0	0.48	-1.18	-0.72	-1.92	-1.57	Protein NRT1/ PTR FAMILY 7.3, GN=NPF7.3		integral component of membrane|plasma membrane|nitrate transmembrane transporter activity|symporter activity|nitrate transport|response to nitrate
TCONS_00039488	1.7433935	5.3173255	0.05734406	0.08890749	0.06689003	0.244679355	0	1.61	-4.93	-4.29	-4.7	-2.83	Sucrose synthase 2, GN=SUS2	Starch and sucrose metabolism	sucrose synthase activity|sucrose metabolic process
TCONS_00039491	0.67524285	3.2143175	0.019955361	0.057289365	0.00992254	0.043411615	0	2.25	-5.08	-3.56	-6.09	-3.96	Sucrose synthase 2, GN=SUS2	Starch and sucrose metabolism	sucrose synthase activity|sucrose metabolic process
