# Supplementary material for: Biochemical, Physiological and Transcriptomic Comparison between Burley and Flue-Cured Tobacco Seedlings in Relation to Carbohydrates and Nitrate Content
Source: Molecules. 2017 Dec 2;22(12):2126. doi: 10.3390/molecules22122126 (PMC6149767; doi:10.3390/molecules22122126)
Supplement: Supplementary file 1 [file molecules-22-02126-s001.zip › molecules-245318-supplementary/Supplementary Table S3.csv]

Supplementary Table S3. Gene Table for Profile 73 (0.0,0.0,1.0,1.0,1.0,1.0) correlated with nitrogen and carbon metabolism.
Test id	Fpkm
	NL_G1	NL_G2	NL_Y1	NL_Y2	NH_Y1	NH_Y2	Log(NL_G1/NL_G1)	Log(NL_G2/NL_G1)	Log(NL_Y1/NL_G1)	Log(NL_Y2/NL_G1)	Log(NH_Y1/NL_G1)	Log(NH_Y2/NL_G1)	Description	kegg-term	GO-term
TCONS_00054921	70.75335	58.483165	236.6012	131.007555	140.08915	124.6229	0	-0.27	1.74	0.89	0.99	0.82	Plastocyanin, GN=PETE	Photosynthesis	chloroplast thylakoid membrane|copper ion binding|electron carrier activity|oxidation-reduction process
TCONS_00014395	27.20376	22.603485	278.444675	155.0844	1016.8409	751.30175	0	-0.27	3.36	2.51	5.22	4.79	Chlorophyll a-b binding protein 40, GN=CAB40	Photosynthesis - antenna proteins	chloroplast thylakoid membrane|integral component of membrane|photosystem I|photosystem II|chlorophyll binding|metal ion binding|photosynthesis, light harvesting|protein-chromophore linkage
TCONS_00059285	379.05625	245.22825	1112.293	1182.387	1929.911	1680.556	0	-0.63	1.55	1.64	2.35	2.15	Chlorophyll a-b binding protein 40, GN=CAB40	Photosynthesis - antenna proteins	chloroplast thylakoid membrane|integral component of membrane|photosystem I|photosystem II|chlorophyll binding|metal ion binding|photosynthesis, light harvesting|protein-chromophore linkage
TCONS_00059286	356.6636	247.2466	1043.9622	1274.3425	2103.4605	2045.876	0	-0.53	1.55	1.84	2.56	2.52	Chlorophyll a-b binding protein 40, GN=CAB40	Photosynthesis - antenna proteins	chloroplast thylakoid membrane|integral component of membrane|photosystem I|photosystem II|chlorophyll binding|metal ion binding|photosynthesis, light harvesting|protein-chromophore linkage
TCONS_00059293	582.2258	495.539	2309.8625	2318.881	4003.948	3582.566	0	-0.23	1.99	1.99	2.78	2.62	Chlorophyll a-b binding protein 40, GN=CAB40	Photosynthesis - antenna proteins	chloroplast thylakoid membrane|integral component of membrane|photosystem I|photosystem II|chlorophyll binding|metal ion binding|photosynthesis, light harvesting|protein-chromophore linkage
TCONS_00072036	166.04165	97.049365	763.3208	721.5092	1752.6275	1808.683	0	-0.77	2.2	2.12	3.4	3.45	Chlorophyll a-b binding protein 16, GN=CAB16	Photosynthesis - antenna proteins	chloroplast thylakoid membrane|integral component of membrane|photosystem I|photosystem II|chlorophyll binding|metal ion binding|photosynthesis, light harvesting|protein-chromophore linkage
TCONS_00009236	0.053876094	0.0645071	0.852142	1.3913267	0.355740765	2.1120635	0	0.26	3.98	4.69	2.72	5.29	Fructokinase	Fructose and mannose metabolism|Starch and sucrose metabolism|Amino sugar and nucleotide sugar metabolism	ATP binding|fructokinase activity|ribokinase activity|D-ribose metabolic process|starch biosynthetic process
TCONS_00058596	0.63666305	0.5331824	1.7049725	2.692183	2.274833	2.4778555	0	-0.26	1.42	2.08	1.84	1.96	1,4-alpha-glucan-branching enzyme 1, GN=SBEI	Starch and sucrose metabolism
TCONS_00118967	1.0400779	1.29422555	5.112361	2.672358	4.881459	3.054959	0	0.32	2.3	1.36	2.23	1.55	Vicianin hydrolase	Phenylpropanoid biosynthesis|Starch and sucrose metabolism|Cyanoamino acid metabolism	hydrolase activity, hydrolyzing O-glycosyl compounds|vicianin beta-glucosidase activity|carbohydrate catabolic process
TCONS_00077443	2.888232174	2.0942537	10.0181265	7.836877	6.8925835	7.3114255	0	-0.46	1.79	1.44	1.25	1.34	Ribose-phosphate pyrophosphokinase 2, GN=PRS2	Pentose phosphate pathway|Purine metabolism|Carbon metabolism|Biosynthesis of amino acids	chloroplast|ATP binding|kinase activity|magnesium ion binding|ribose phosphate diphosphokinase activity|nucleotide biosynthetic process|ribonucleoside monophosphate biosynthetic process
TCONS_00133887	0.044062469	0.030306167	10.8334445	6.6151935	11.546285	18.04258	0	-0.54	7.94	7.23	8.03	8.68	Dihydrolipoyl dehydrogenase 1, GN=LPD1	Glycine, serine and threonine metabolism|Valine, leucine and isoleucine degradation|Glycolysis / Gluconeogenesis|Citrate cycle (TCA cycle)|Pyruvate metabolism|Glyoxylate and dicarboxylate metabolism|Propanoate metabolism|Carbon metabolism	chloroplast|chloroplast envelope|chloroplast stroma|nucleolus|dihydrolipoyl dehydrogenase activity|flavin adenine dinucleotide binding|acetyl-CoA biosynthetic process from pyruvate|cell redox homeostasis|response to arsenic-containing substance
TCONS_00118235	7.44291E-08	1.02478E-05	0.32381115	1.37479	1.276017534	0.7726267	0	7.1	22.05	24.14	24.03	23.31	Carbonic anhydrase	Nitrogen metabolism	chloroplast stroma|carbonate dehydratase activity|zinc ion binding|carbon utilization
TCONS_00050146	0.9383919	0.95296335	3.765386	4.396403	2.245683	4.6243765	0	0.02	2	2.23	1.26	2.3	Transcription factor PIF1, GN=PIF1		nucleus|DNA binding|identical protein binding|phytochrome binding|transcription factor activity, sequence-specific DNA binding|chlorophyll biosynthetic process|gibberellic acid mediated signaling pathway|heme biosynthetic process|negative gravitropism|negative regulation of photomorphogenesis|negative regulation of seed germination|red light signaling pathway|regulation of photomorphogenesis|regu…
